# Supplementary material for: A New Way to 2,3,4-Trisubstituted Benzo[h]quinolines: Synthesis, Consecutive Reactions and Cellular Activities
Source: Molecules. 2023 Mar 8;28(6):2479. doi: 10.3390/molecules28062479 (PMC10058827; doi:10.3390/molecules28062479)
Supplement: Supplementary file 1 [file molecules-28-02479-s001.zip]

Archive with 1 entries (1 files):
- molecules-2227845-supplementary.pdf
